# Supplementary material for: 1-O-Alkylglycerol Ethers from the Marine Sponge Guitarra abbotti and Their Cytotoxic Activity
Source: Mar Drugs. 2022 Jun 22;20(7):409. doi: 10.3390/md20070409 (PMC9319591; doi:10.3390/md20070409)
Supplement: Supplementary file 1 [file marinedrugs-20-00409-s001.zip]

Archive with 1 entries (1 files):
- marinedrugs-1778628-supplementary.pdf
